# Supplementary material for: Quantitative Proteome Analysis Reveals Melissa officinalis Extract Targets Mitochondrial Respiration in Colon Cancer Cells
Source: Molecules. 2022 Jul 15;27(14):4533. doi: 10.3390/molecules27144533 (PMC9316399; doi:10.3390/molecules27144533)
Supplement: Supplementary file 1 [file molecules-27-04533-s001.zip]

Archive with 1 entries (1 files):
- molecules-1788153-supplementary.pdf
